# Supplementary material for: The Complete Mitochondrial Genome of Torix tukubana (Annelida: Hirudinea: Glossiphoniidae)
Source: Genes (Basel). 2023 Feb 1;14(2):388. doi: 10.3390/genes14020388 (PMC9957428; doi:10.3390/genes14020388)
Supplement: Supplementary file 1 [file genes-14-00388-s001.zip]

Archive with 2 entries (2 files):
- SupMaterial-figs1.docx
- SupMaterial-tables1.docx
